# Supplementary material for: 1,4-Bis(2-diazo­acet­yl)piperazine
Source: Acta Crystallogr Sect E Struct Rep Online. 2013 Jul 13;69(Pt 8):o1241. doi: 10.1107/S1600536813018801 (PMC3793744; doi:10.1107/S1600536813018801)
Supplement: Supplementary file 1 [file e-69-o1241-sup1.cif]

##############################################################################
#                                                                            #
# This CIF contains the data in a paper accepted for publication in          #
# Acta Crystallographica Section E. It conforms to the requirements of       #
# Notes for Authors for Acta Crystallographica Section E, and has been       #
# peer reviewed under the auspices of the IUCr Commission on Journals.       #
#                                                                            #
# Full details of the Crystallographic Information File format               #
# are given in the paper "The Crystallographic Information File (CIF):       #
# a New Standard Archive File for Crystallography" by S. R. Hall, F. H.      #
# Allen and I. D. Brown [Acta Cryst. (1991), A47, 655-685].                  #
#                                                                            #
# The current version of the core CIF dictionary is obtainable from          #
# ftp://ftp.iucr.org/pub/cif_core.dic.                                       #
#                                                                            #
# Software is freely available for graphical display of the structure(s)     #
# in this CIF. For information consult the CIF software page                 #
# http://www.iucr.org/resources/cif/software.                                #
#                                                                            #
# This file may be used for bona fide research purposes within the           #
# scientific community so long as proper attribution is given to the journal # 
# article from which it was obtained.                                        #
#                                                                            #
##############################################################################
data_I
_audit_creation_method     SHELXL-97
_chemical_name_systematic
;
1,4-Bis(2-diazoacetyl)piperazine
;
_chemical_name_common     'N,N'-bis(2-diazoacetyl)piperazine'
_chemical_formula_moiety     'C8 H10 N6 O2'
_chemical_formula_sum     'C8 H10 N6 O2'
_chemical_formula_iupac     'C8 H10 N6 O2'
_chemical_formula_weight     222.22
_chemical_melting_point     382
_symmetry_cell_setting     monoclinic
_symmetry_space_group_name_H-M     'P 21/c'
_symmetry_space_group_name_Hall     '-P 2ybc'
loop_
    _symmetry_equiv_pos_as_xyz
    'x, y, z'
    '-x, y+1/2, -z+1/2'
    '-x, -y, -z'
    'x, -y-1/2, z-1/2'
_cell_length_a     4.0630(7)
_cell_length_b     9.0941(15)
_cell_length_c     13.230(2)
_cell_angle_alpha     90.00
_cell_angle_beta     94.453(2)
_cell_angle_gamma     90.00
_cell_volume     487.38(14)
_cell_formula_units_Z     2
_cell_measurement_reflns_used     1727
_cell_measurement_theta_min     2.7205
_cell_measurement_theta_max     28.6595
_cell_measurement_temperature     105(2)
_exptl_crystal_description     needle
_exptl_crystal_colour     yellow
_exptl_crystal_size_max     1.4
_exptl_crystal_size_mid     0.2
_exptl_crystal_size_min     0.2
_exptl_crystal_density_diffrn     1.514
_exptl_crystal_density_meas     ?
_exptl_crystal_density_method     'not measured'
_exptl_crystal_F_000     232
_exptl_absorpt_coefficient_mu     0.115
_exptl_absorpt_correction_type     multi-scan
_exptl_absorpt_process_details     '(SADABS; Bruker, 2007)'
_exptl_absorpt_correction_T_min     0.8589
_exptl_absorpt_correction_T_max     0.9773
_exptl_special_details     ?
_diffrn_ambient_temperature     105(2)
_diffrn_radiation_type     MoK\a
_diffrn_radiation_wavelength     0.71073
_diffrn_radiation_source     'fine-focus sealed tube'
_diffrn_radiation_monochromator     graphite
_diffrn_measurement_device_type     'Bruker APEXII CCD'
_diffrn_measurement_method
                           'Sets of exposures each taken over 0.5\% \w rotation'
_diffrn_detector_area_resol_mean     8.3
_diffrn_reflns_number     4255
_diffrn_reflns_av_R_equivalents     0.0212
_diffrn_reflns_av_sigmaI/netI     0.0214
_diffrn_reflns_theta_min     2.72
_diffrn_reflns_theta_max     28.66
_diffrn_reflns_theta_full     28.06
_diffrn_measured_fraction_theta_max     0.942
_diffrn_measured_fraction_theta_full     0.982
_diffrn_reflns_limit_h_min     -5
_diffrn_reflns_limit_h_max     5
_diffrn_reflns_limit_k_min     -11
_diffrn_reflns_limit_k_max     11
_diffrn_reflns_limit_l_min     -17
_diffrn_reflns_limit_l_max     17
_diffrn_standards_number     0
_diffrn_standards_interval_count     ?
_diffrn_standards_interval_time     ?
_diffrn_standards_decay_%     0
_refine_special_details
;
Refinement of <i>F</i>^2^ against ALL reflections. The weighted <i>R</i>-factor
<i>wR</i> and goodness of fit <i>S</i> are based on <i>F</i>^2^, conventional
<i>R</i>-factors <i>R</i> are based on <i>F</i>, with <i>F</i> set to zero for
negative <i>F</i>^2^. The threshold expression of <i>F</i>^2^ >
2\s(<i>F</i>^2^) is used only for calculating <i>R</i>-factors(gt) <i>etc</i>.
and is not relevant to the choice of reflections for refinement.
<i>R</i>-factors based on <i>F</i>^2^ are statistically about twice as large
as those based on <i>F</i>, and <i>R</i>- factors based on ALL data will be
even larger.
;
_reflns_number_total     1190
_reflns_number_gt     1013
_reflns_threshold_expression     I>2\s(I)
_refine_ls_structure_factor_coef     Fsqd
_refine_ls_matrix_type     full
_refine_ls_R_factor_all     0.0403
_refine_ls_R_factor_gt     0.0335
_refine_ls_wR_factor_gt     0.0863
_refine_ls_wR_factor_ref     0.0902
_refine_ls_goodness_of_fit_ref     1.042
_refine_ls_restrained_S_all     1.042
_refine_ls_number_reflns     1190
_refine_ls_number_parameters     82
_refine_ls_number_restraints     3
_refine_ls_hydrogen_treatment     mixed
_refine_ls_weighting_scheme     calc
_refine_ls_weighting_details
         'calc w=1/[\s^2^(Fo^2^)+(0.0478P)^2^+0.1317P] where P=(Fo^2^+2Fc^2^)/3'
_atom_sites_solution_hydrogens     geom
_atom_sites_solution_primary     direct
_atom_sites_solution_secondary     difmap
_refine_ls_shift/su_max     0.000
_refine_ls_shift/su_mean     0.000
_refine_diff_density_max     0.296
_refine_diff_density_min     -0.216
_refine_ls_extinction_method     none
_refine_ls_extinction_coef     ?
loop_
    _atom_type_symbol
    _atom_type_description
    _atom_type_scat_dispersion_real
    _atom_type_scat_dispersion_imag
    _atom_type_scat_source
    'C' 'C' 0.0033 0.0016
                         'International Tables Vol C Tables 4.2.6.8 and 6.1.1.4'
    'H' 'H' 0.0000 0.0000
                         'International Tables Vol C Tables 4.2.6.8 and 6.1.1.4'
    'N' 'N' 0.0061 0.0033
                         'International Tables Vol C Tables 4.2.6.8 and 6.1.1.4'
    'O' 'O' 0.0106 0.0060
                         'International Tables Vol C Tables 4.2.6.8 and 6.1.1.4'
_computing_data_collection     'APEX2 (Bruker, 2007)'
_computing_cell_refinement     'SAINT-Plus (Bruker, 2007)'
_computing_data_reduction     'SAINT-Plus (Bruker, 2007)'
_computing_structure_solution     'SHELXTL (Sheldrick, 2008)'
_computing_structure_refinement     'SHELXTL (Sheldrick, 2008)'
_computing_molecular_graphics     'SHELXTL (Sheldrick, 2008)'
_computing_publication_material     'SHELXTL (Sheldrick, 2008)'
loop_
    _atom_site_type_symbol
    _atom_site_label
    _atom_site_fract_x
    _atom_site_fract_y
    _atom_site_fract_z
    _atom_site_U_iso_or_equiv
    _atom_site_adp_type
    _atom_site_calc_flag
    _atom_site_refinement_flags
    _atom_site_occupancy
    _atom_site_symmetry_multiplicity
    _atom_site_disorder_assembly
    _atom_site_disorder_group
    C C1 0.1936(3) 0.09488(12) 0.31650(8) 0.0164(2) Uani d . 1 1 . .
    C C2 0.2433(3) -0.01250(13) 0.23807(8) 0.0206(3) Uani d D 1 1 . .
    H H21 0.165(3) -0.1064(14) 0.2306(11) 0.025 Uiso d D 1 1 . .
    C C3 -0.0658(3) -0.10152(12) 0.41721(8) 0.0168(2) Uani d D 1 1 . .
    H H31 0.016(3) -0.1708(14) 0.3686(10) 0.020 Uiso d D 1 1 . .
    H H32 -0.308(3) -0.1005(15) 0.4067(10) 0.020 Uiso d D 1 1 . .
    C C4 -0.0370(3) 0.15403(11) 0.47597(8) 0.0169(2) Uani d . 1 1 . .
    H H41 -0.2791 0.1688 0.4685 0.020 Uiso calc R 1 1 . .
    H H42 0.0701 0.2495 0.4638 0.020 Uiso calc R 1 1 . .
    N N1 0.0575(2) 0.04673(10) 0.40139(7) 0.0165(2) Uani d . 1 1 . .
    N N2 0.4038(2) 0.03769(10) 0.16317(7) 0.0208(2) Uani d . 1 1 . .
    N N3 0.5432(3) 0.08327(13) 0.10006(8) 0.0295(3) Uani d . 1 1 . .
    O O1 0.2787(2) 0.22436(9) 0.30680(6) 0.0208(2) Uani d . 1 1 . .
loop_
    _atom_site_aniso_label
    _atom_site_aniso_U_11
    _atom_site_aniso_U_22
    _atom_site_aniso_U_33
    _atom_site_aniso_U_12
    _atom_site_aniso_U_13
    _atom_site_aniso_U_23
    C1 0.0158(5) 0.0172(5) 0.0158(5) 0.0018(4) -0.0009(4) 0.0016(4)
    C2 0.0285(6) 0.0176(5) 0.0162(5) -0.0020(4) 0.0047(4) 0.0010(4)
    C3 0.0204(5) 0.0141(5) 0.0162(5) -0.0021(4) 0.0026(4) -0.0006(4)
    C4 0.0202(5) 0.0142(5) 0.0167(5) 0.0009(4) 0.0030(4) -0.0012(4)
    N1 0.0221(4) 0.0131(4) 0.0145(4) -0.0008(3) 0.0035(3) -0.0006(3)
    N2 0.0264(5) 0.0189(5) 0.0171(5) 0.0024(4) 0.0021(4) -0.0006(4)
    N3 0.0395(6) 0.0282(6) 0.0222(5) -0.0010(5) 0.0110(5) 0.0007(4)
    O1 0.0282(4) 0.0154(4) 0.0193(4) -0.0016(3) 0.0047(3) 0.0017(3)
_geom_special_details
;
All e.s.d.'s (except the e.s.d. in the dihedral angle between two l.s. planes)
are estimated using the full covariance matrix. The cell e.s.d.'s are taken
into account individually in the estimation of e.s.d.'s in distances, angles
and torsion angles; correlations between e.s.d.'s in cell parameters are only
used when they are defined by crystal symmetry. An approximate (isotropic)
treatment of cell e.s.d.'s is used for estimating e.s.d.'s involving l.s.
planes.
;
loop_
    _geom_bond_atom_site_label_1
    _geom_bond_atom_site_label_2
    _geom_bond_site_symmetry_2
    _geom_bond_distance
    _geom_bond_publ_flag
    C1 O1 . 1.2367(14) ?
    C1 N1 . 1.3621(13) ?
    C1 C2 . 1.4504(16) ?
    C2 N2 . 1.3099(14) ?
    C2 H21 . 0.915(12) ?
    C3 N1 . 1.4589(13) ?
    C3 C4 3_556 1.5193(15) ?
    C3 H31 . 0.978(12) ?
    C3 H32 . 0.985(12) ?
    C4 N1 . 1.4602(13) ?
    C4 H41 . 0.9900 ?
    C4 H42 . 0.9900 ?
    N2 N3 . 1.1239(14) ?
loop_
    _geom_angle_atom_site_label_1
    _geom_angle_atom_site_label_2
    _geom_angle_atom_site_label_3
    _geom_angle_site_symmetry_1
    _geom_angle_site_symmetry_3
    _geom_angle
    _geom_angle_publ_flag
    O1 C1 N1 . . 121.76(10) ?
    O1 C1 C2 . . 120.75(10) ?
    N1 C1 C2 . . 117.48(10) ?
    N2 C2 C1 . . 114.31(10) ?
    N2 C2 H21 . . 115.7(9) ?
    C1 C2 H21 . . 129.7(9) ?
    N1 C3 C4 . 3_556 110.57(9) ?
    N1 C3 H31 . . 111.3(8) ?
    C4 C3 H31 3_556 . 109.1(8) ?
    N1 C3 H32 . . 108.8(8) ?
    C4 C3 H32 3_556 . 109.5(8) ?
    H31 C3 H32 . . 107.6(11) ?
    N1 C4 C3 . 3_556 110.54(9) ?
    N1 C4 H41 . . 109.5 ?
    C3 C4 H41 3_556 . 109.5 ?
    N1 C4 H42 . . 109.5 ?
    C3 C4 H42 3_556 . 109.5 ?
    H41 C4 H42 . . 108.1 ?
    C1 N1 C3 . . 125.53(9) ?
    C1 N1 C4 . . 119.16(9) ?
    C3 N1 C4 . . 114.17(8) ?
    N3 N2 C2 . . 178.58(12) ?
loop_
    _geom_torsion_atom_site_label_1
    _geom_torsion_atom_site_label_2
    _geom_torsion_atom_site_label_3
    _geom_torsion_atom_site_label_4
    _geom_torsion_site_symmetry_1
    _geom_torsion_site_symmetry_2
    _geom_torsion_site_symmetry_3
    _geom_torsion_site_symmetry_4
    _geom_torsion
    _geom_torsion_publ_flag
    O1 C1 C2 N2 . . . . 4.86(16) ?
    N1 C1 C2 N2 . . . . -173.69(9) ?
    O1 C1 N1 C3 . . . . 176.58(10) ?
    C2 C1 N1 C3 . . . . -4.88(15) ?
    O1 C1 N1 C4 . . . . 9.51(15) ?
    C2 C1 N1 C4 . . . . -171.95(9) ?
    C4 C3 N1 C1 3_556 . . . 137.76(10) ?
    C4 C3 N1 C4 3_556 . . . -54.61(12) ?
    C3 C4 N1 C1 3_556 . . . -136.92(9) ?
    C3 C4 N1 C3 3_556 . . . 54.59(12) ?
loop_
    _geom_hbond_atom_site_label_D
    _geom_hbond_atom_site_label_H
    _geom_hbond_atom_site_label_A
    _geom_hbond_site_symmetry_A
    _geom_hbond_distance_DH
    _geom_hbond_distance_HA
    _geom_hbond_distance_DA
    _geom_hbond_angle_DHA
    C2 H21 O1 2_545 0.915(12) 2.392(13) 3.2219(15) 151.0(12)
_iucr_refine_instructions_details
;
TITL AAK220X in P2(1)/c
CELL 0.71073   4.0630   9.0941  13.2305  90.000  94.453  90.000
ZERR    2.00   0.0007   0.0015   0.0022   0.000   0.002   0.000
LATT  1
SYMM -X, 0.5+Y, 0.5-Z
SFAC C H N O
UNIT 16 20 12 4
TEMP -168.000
L.S. 10
ACTA
BOND $H
CONF
FMAP 2
PLAN 5
EQIV $1 0.0000-X,-0.5000+Y,0.5000-Z
EQIV $2 1-X,-Y,-Z
HTAB C2 O1_$1
RTAB D N3 N3_$2
RTAB A N2 N3 N3_$2
DFIX 0.95 0.02 C2 H21
DFIX 0.99 0.02 C3 H31 C3 H32
WGHT    0.047800    0.131700
FVAR       0.31551
C1    1    0.193576    0.094882    0.316496    11.00000    0.01584    0.01724 =
         0.01577    0.00162   -0.00087    0.00183
C2    1    0.243278   -0.012497    0.238070    11.00000    0.02853    0.01758 =
         0.01618    0.00100    0.00470   -0.00202
H21   2    0.164694   -0.106429    0.230613    11.00000   -1.20000
C3    1   -0.065770   -0.101517    0.417207    11.00000    0.02036    0.01405 =
         0.01617   -0.00061    0.00256   -0.00210
H31   2    0.016398   -0.170821    0.368553    11.00000   -1.20000
H32   2   -0.308342   -0.100503    0.406701    11.00000   -1.20000
C4    1   -0.036993    0.154034    0.475972    11.00000    0.02022    0.01417 =
         0.01671   -0.00116    0.00303    0.00088
AFIX  23
H41   2   -0.279077    0.168784    0.468513    11.00000   -1.20000
H42   2    0.070063    0.249525    0.463808    11.00000   -1.20000
AFIX   0
N1    3    0.057488    0.046732    0.401387    11.00000    0.02208    0.01308 =
         0.01454   -0.00065    0.00349   -0.00084
N2    3    0.403797    0.037693    0.163174    11.00000    0.02643    0.01886 =
         0.01710   -0.00062    0.00214    0.00236
N3    3    0.543164    0.083265    0.100060    11.00000    0.03951    0.02822 =
         0.02215    0.00068    0.01104   -0.00096
O1    4    0.278673    0.224365    0.306798    11.00000    0.02819    0.01540 =
         0.01932    0.00167    0.00469   -0.00159
HKLF 4
REM  AAK220X in P2(1)/c
REM R1 =  0.0335 for   1013 Fo > 4sig(Fo)  and  0.0403 for all   1190 data
REM     82 parameters refined using      3 restraints
END
WGHT      0.0478      0.1317
REM Highest difference peak  0.296,  deepest hole -0.216,  1-sigma level  0.045
Q1    1   0.0147  0.0997  0.4384  11.00000  0.05    0.30
Q2    1   0.2168  0.0379  0.2777  11.00000  0.05    0.28
Q3    1  -0.0230 -0.1203  0.4719  11.00000  0.05    0.27
Q4    1   0.0680  0.0775  0.3496  11.00000  0.05    0.22
Q5    1  -0.0024 -0.0237  0.4069  11.00000  0.05    0.20
;
data_New_Global_Publ_Block
_journal_date_recd_electronic     2013-05-13
_journal_date_accepted     2013-07-08
_journal_name_full     'Acta Crystallographica, Section E'
_journal_year     2013
_journal_volume     69
_journal_issue      8
_journal_page_first     o1241
_journal_page_last     o1241
_journal_paper_category     QO
_journal_paper_doi     10.1107/S1600536813018801
_journal_coeditor_code     CV5412
_publ_contact_author_name     'Carl Henrik G\"orbitz'
_publ_contact_author_address
;
Department of Chemistry
University of Oslo
PO Box 1033 Blindern
N-0315 Oslo, Norway
;
_publ_contact_author_email     'c.h.gorbitz@kjemi.uio.no'
_publ_contact_author_fax     '+47 22 85 54 41'
_publ_contact_author_phone     '+47 22 85 54 60'
_publ_section_title
;
1,4-Bis(2-diazoacetyl)piperazine
;
loop_
    _publ_author_name
    _publ_author_footnote
    _publ_author_address
    'Kaupang, \%Asmund' ?
;
Department of Chemistry
University of Oslo
PO Box 1033 Blindern
N-0315 Oslo, Norway
;
    'G\"orbitz, Carl Henrik' .
;
Department of Chemistry
University of Oslo
PO Box 1033 Blindern
N-0315 Oslo, Norway
;
    'Bonge-Hansen, Tore' .
;
Department of Chemistry
University of Oslo
PO Box 1033 Blindern
N-0315 Oslo, Norway
;
