# Supplementary material for: 1,4-Bis(2-diazo­acet­yl)piperazine
Source: Acta Crystallogr Sect E Struct Rep Online. 2013 Jul 13;69(Pt 8):o1241. doi: 10.1107/S1600536813018801 (PMC3793744; doi:10.1107/S1600536813018801)
Supplement: Supplementary file 2 [file e-69-o1241-Isup2.hkl]

# 
# h,k,l, Fc-squared, Fo-squared, sigma(Fo-squared) and status flag 
# 
data_I
_shelx_title ' AAK220X in P2(1)/c' 
_shelx_refln_list_code          4 
_shelx_F_calc_maximum      101.78 
_exptl_crystal_F_000       232.00 
_reflns_d_resolution_high  0.7409 
 
loop_ 
 _symmetry_equiv_pos_as_xyz 
 'x, y, z' 
 '-x, y+1/2, -z+1/2' 
 '-x, -y, -z' 
 'x, -y-1/2, z-1/2' 
 
_cell_length_a     4.0630 
_cell_length_b     9.0941 
_cell_length_c    13.2305 
_cell_angle_alpha  90.000 
_cell_angle_beta   94.453 
_cell_angle_gamma  90.000 
 
_shelx_F_squared_multiplier     1.000 
 
loop_ 
 _refln_index_h 
 _refln_index_k 
 _refln_index_l 
 _refln_F_squared_calc 
 _refln_F_squared_meas 
 _refln_F_squared_sigma 
 _refln_observed_status 
   1   0   0      595.26      558.51      6.78 o 
   2   0   0       59.41       62.25      1.76 o 
   3   0   0       57.92       63.11      1.42 o 
   4   0   0      106.19      117.04      3.27 o 
   5   0   0        9.34        9.53      2.56 o 
   1   1   0     1210.57     1249.53     11.34 o 
   2   1   0        2.79        3.40      0.26 o 
   3   1   0       50.40       47.52      1.04 o 
   4   1   0        9.82       11.18      0.79 o 
   5   1   0        0.59        0.67      0.77 o 
   0   2   0     2150.56     2016.62     28.38 o 
   1   2   0       37.27       29.13      0.51 o 
   2   2   0      246.07      249.90      2.55 o 
   3   2   0       45.28       41.93      0.94 o 
   4   2   0        9.16        8.61      0.73 o 
   5   2   0       24.82       26.59      1.44 o 
   1   3   0        1.18        0.99      0.16 o 
   2   3   0      288.06      298.82      2.98 o 
   3   3   0      181.77      180.78      2.50 o 
   4   3   0        0.38        0.35      0.43 o 
   5   3   0        0.05       -0.11      0.72 o 
   0   4   0       15.52       18.78      0.52 o 
   1   4   0      233.53      256.33      3.83 o 
   2   4   0      361.44      380.50      3.71 o 
   3   4   0       26.99       23.95      0.84 o 
   4   4   0        1.91        4.00      0.57 o 
   5   4   0        4.19        4.01      0.87 o 
   1   5   0      395.42      431.57      3.98 o 
   2   5   0        5.70        6.50      0.75 o 
   3   5   0       88.24       85.17      1.61 o 
   4   5   0       58.50       60.77      1.43 o 
   0   6   0      280.30      268.14     10.90 o 
   1   6   0       28.29       21.23      0.75 o 
   2   6   0        0.13        1.22      0.36 o 
   3   6   0       46.82       45.03      1.35 o 
   4   6   0        1.42        1.11      0.69 o 
   1   7   0       75.86       67.54      1.40 o 
   2   7   0       93.80       97.08      3.56 o 
   3   7   0      103.01      100.50      2.47 o 
   4   7   0        6.48        5.55      0.84 o 
   0   8   0        0.16        0.59      0.46 o 
   1   8   0        6.31        6.47      0.77 o 
   2   8   0       87.36       88.12      2.74 o 
   3   8   0        0.02        0.84      0.70 o 
   1   9   0        7.90        6.41      0.77 o 
   2   9   0       80.83       81.93      2.78 o 
   3   9   0       35.18       33.69      2.00 o 
   0  10   0        0.65        0.20      0.90 o 
   1  10   0        6.67        6.14      0.85 o 
   2  10   0       89.46       87.01      3.05 o 
   1  11   0        6.36        3.94      1.15 o 
   2  11   0        0.21       -1.00      1.51 o 
  -5   1   1       10.02       10.16      1.51 o 
  -4   1   1       48.83       48.85      1.10 o 
  -3   1   1      179.44      184.68      2.24 o 
  -2   1   1       10.20       12.87      0.52 o 
  -1   1   1      363.53      349.34      3.40 o 
   0   1   1      861.02      840.38      8.48 o 
   1   1   1    10359.80     9790.68     74.55 o 
   2   1   1       34.26       39.11      0.68 o 
   3   1   1       16.04       18.60      0.64 o 
   4   1   1        2.73        1.88      0.54 o 
   5   1   1        0.37        0.64      0.78 o 
  -5   2   1       35.96       38.29      1.47 o 
  -4   2   1        1.58        0.63      0.44 o 
  -3   2   1        0.13        0.75      0.28 o 
  -2   2   1       20.41       21.73      0.56 o 
  -1   2   1        0.31        0.83      0.16 o 
   0   2   1     1388.55     1357.60     14.93 o 
   1   2   1      726.31      684.00      5.87 o 
   2   2   1       48.73       54.71      1.23 o 
   3   2   1       59.83       64.57      1.20 o 
   4   2   1        2.84        1.63      0.49 o 
   5   2   1        2.89        2.06      0.80 o 
  -5   3   1       38.53       41.92      1.53 o 
  -4   3   1        4.88        2.87      0.52 o 
  -3   3   1      134.30      133.24      1.81 o 
  -2   3   1        2.37        4.65      0.32 o 
  -1   3   1      183.77      212.91      3.47 o 
   0   3   1      781.52      758.39      7.01 o 
   1   3   1       59.12       61.87      0.80 o 
   2   3   1       14.42       15.14      0.48 o 
   3   3   1        1.67        1.80      0.35 o 
   4   3   1        4.36        5.11      0.64 o 
   5   3   1        2.12        2.20      0.87 o 
  -5   4   1      124.27      129.88      2.85 o 
  -4   4   1        2.08        1.31      0.48 o 
  -3   4   1       19.63       14.56      0.69 o 
  -2   4   1      730.20      729.05      6.56 o 
  -1   4   1        6.25       10.83      0.35 o 
   0   4   1      216.41      234.82      2.77 o 
   1   4   1      194.25      183.91      1.88 o 
   2   4   1        1.98        1.28      0.29 o 
   3   4   1      212.02      212.73      2.59 o 
   4   4   1       76.45       72.53      1.66 o 
   5   4   1        0.61        1.26      1.42 o 
  -4   5   1        9.02        8.40      0.74 o 
  -3   5   1        0.74        0.97      0.34 o 
  -2   5   1      102.33      102.66      1.31 o 
  -1   5   1      712.30      784.78      6.86 o 
   0   5   1        0.41        0.42      0.20 o 
   1   5   1       13.43       13.83      0.48 o 
   2   5   1       45.72       48.27      1.01 o 
   3   5   1        0.03       -0.31      0.31 o 
   4   5   1       66.79       61.72      2.42 o 
  -4   6   1       11.80       12.78      1.02 o 
  -3   6   1       39.25       39.22      1.12 o 
  -2   6   1       75.40       70.72      1.74 o 
  -1   6   1        0.70        0.50      0.26 o 
   0   6   1      424.17      458.16      5.21 o 
   1   6   1       10.37       11.21      0.72 o 
   2   6   1        0.51        1.58      0.41 o 
   3   6   1       54.74       54.20      1.47 o 
   4   6   1       44.42       41.14      2.19 o 
  -4   7   1       16.40       16.85      1.70 o 
  -3   7   1        1.78        0.67      0.48 o 
  -2   7   1       84.16       93.94      2.14 o 
  -1   7   1        4.95        4.51      0.52 o 
   0   7   1        3.34        3.60      0.62 o 
   1   7   1       71.08       73.22      1.84 o 
   2   7   1       51.74       47.57      1.53 o 
   3   7   1        2.58        2.43      0.66 o 
   4   7   1        1.02        1.63      0.64 o 
  -4   8   1       47.22       52.24      3.11 o 
  -3   8   1        0.03       -0.08      0.59 o 
  -2   8   1      228.88      205.68      3.73 o 
  -1   8   1       32.71       38.53      1.57 o 
   0   8   1       45.06       41.75      1.13 o 
   1   8   1      167.18      164.98      3.59 o 
   2   8   1      188.97      176.92      3.40 o 
   3   8   1       85.57       83.99      2.33 o 
  -3   9   1       81.61       88.09      2.50 o 
  -2   9   1       19.77       15.96      1.12 o 
  -1   9   1      215.02      204.97      3.71 o 
   0   9   1        0.07       -0.40      0.40 o 
   1   9   1       12.73       11.73      0.91 o 
   2   9   1       37.44       38.68      1.58 o 
   3   9   1      187.55      183.11      4.10 o 
  -2  10   1        1.44        1.31      0.67 o 
  -1  10   1        0.58        1.04      0.93 o 
   0  10   1        5.79        4.71      0.95 o 
   1  10   1        6.23        6.09      0.96 o 
   2  10   1       13.67       15.57      1.21 o 
  -2  11   1       41.12       42.69      3.32 o 
  -1  11   1        1.79        2.03      0.89 o 
   0  11   1        9.27       10.11      1.28 o 
   1  11   1       11.90       10.12      1.41 o 
   2  11   1        2.44        2.31      1.61 o 
  -5   0   2       21.41       20.98      1.91 o 
  -4   0   2        0.40        1.28      0.74 o 
  -3   0   2      222.60      227.35      5.07 o 
  -2   0   2     1320.73     1275.78     15.43 o 
  -1   0   2      190.31      161.08      2.26 o 
   0   0   2      336.26      359.34      5.39 o 
   1   0   2     2177.36     2159.03     25.19 o 
   2   0   2     2473.87     2544.87     29.92 o 
   3   0   2        0.43       -0.04      0.42 o 
   4   0   2       15.89       14.61      1.35 o 
   5   0   2        1.07        0.86      1.13 o 
  -5   1   2        5.92        6.05      0.90 o 
  -4   1   2        7.26        7.80      0.57 o 
  -3   1   2       74.26       73.42      1.24 o 
  -2   1   2      177.95      180.03      2.15 o 
  -1   1   2      124.25      132.25      1.49 o 
   0   1   2      105.19      121.85      2.35 o 
   1   1   2     1304.18     1321.05     11.03 o 
   2   1   2      519.38      497.67      4.57 o 
   3   1   2        7.19        7.15      0.47 o 
   4   1   2       20.36       19.02      1.16 o 
   5   1   2        7.99        8.72      1.13 o 
  -5   2   2       41.55       49.83      1.46 o 
  -4   2   2        0.28        0.29      0.36 o 
  -3   2   2        3.75        2.76      0.35 o 
  -2   2   2      222.02      217.52      2.27 o 
  -1   2   2      187.44      186.99      1.85 o 
   0   2   2      108.42       93.39      1.43 o 
   1   2   2      254.33      249.05      3.30 o 
   2   2   2      249.01      255.83      2.60 o 
   3   2   2       69.56       65.93      1.34 o 
   4   2   2        0.08        0.05      0.45 o 
   5   2   2       17.66       20.00      1.35 o 
  -5   3   2       43.28       45.51      1.85 o 
  -4   3   2       78.04       78.89      2.27 o 
  -3   3   2       54.56       53.13      0.99 o 
  -2   3   2       19.36       21.09      0.57 o 
  -1   3   2     1514.50     1573.75     13.15 o 
   0   3   2      888.51      898.76     11.09 o 
   1   3   2      405.36      417.13      3.75 o 
   2   3   2       46.24       43.08      0.95 o 
   3   3   2        1.74        0.63      0.36 o 
   4   3   2       80.37       86.57      1.80 o 
   5   3   2        0.40        0.20      0.88 o 
  -5   4   2        5.05        5.39      0.81 o 
  -4   4   2      348.54      346.73      4.37 o 
  -3   4   2       72.63       71.30      1.28 o 
  -2   4   2       29.68       32.70      0.74 o 
  -1   4   2       10.73       14.72      0.64 o 
   0   4   2     1067.25     1160.76     10.68 o 
   1   4   2       13.61       14.01      0.37 o 
   2   4   2      132.58      127.95      1.81 o 
   3   4   2       48.13       51.08      1.20 o 
   4   4   2       34.81       34.20      1.20 o 
   5   4   2       26.53       22.60      3.01 o 
  -5   5   2        0.10       -0.48      1.12 o 
  -4   5   2       72.11       69.95      1.66 o 
  -3   5   2       49.61       49.19      1.21 o 
  -2   5   2       22.34       23.35      0.66 o 
  -1   5   2      278.22      297.07      2.90 o 
   0   5   2       14.89       20.80      0.56 o 
   1   5   2      550.97      586.69      5.76 o 
   2   5   2      213.54      210.70      2.64 o 
   3   5   2        0.10        0.46      0.43 o 
   4   5   2        2.16        2.51      0.71 o 
  -4   6   2       17.38       18.91      1.31 o 
  -3   6   2        0.00        0.30      0.46 o 
  -2   6   2       22.18       19.91      0.70 o 
  -1   6   2      287.94      299.38      3.31 o 
   0   6   2        9.55        6.34      0.49 o 
   1   6   2       28.89       30.32      0.90 o 
   2   6   2        5.15        4.98      0.63 o 
   3   6   2       16.79       16.04      0.93 o 
   4   6   2       34.49       33.91      1.43 o 
  -4   7   2        0.39        0.55      0.75 o 
  -3   7   2       27.27       29.37      1.33 o 
  -2   7   2      169.43      160.47      5.10 o 
  -1   7   2      315.12      293.62      3.79 o 
   0   7   2       10.33        9.10      0.58 o 
   1   7   2       46.38       50.64      1.47 o 
   2   7   2       96.91       89.74      2.14 o 
   3   7   2      134.22      122.73      2.81 o 
   4   7   2       21.90       20.24      1.47 o 
  -4   8   2        0.04        0.50      1.21 o 
  -3   8   2       27.57       30.23      1.80 o 
  -2   8   2       88.48       97.15      3.03 o 
  -1   8   2        1.92        3.97      0.54 o 
   0   8   2       36.79       29.87      0.96 o 
   1   8   2        0.28        0.04      0.38 o 
   2   8   2        1.35        0.47      0.52 o 
   3   8   2       12.93       15.40      1.17 o 
  -3   9   2       14.36       16.19      1.92 o 
  -2   9   2       57.70       56.04      1.83 o 
  -1   9   2       43.57       32.68      1.33 o 
   0   9   2       22.57       19.69      1.71 o 
   1   9   2        0.58        0.55      0.50 o 
   2   9   2       24.35       23.12      1.29 o 
   3   9   2       41.55       36.26      1.70 o 
  -2  10   2       70.08       67.57      2.16 o 
  -1  10   2       56.77       56.42      2.41 o 
   0  10   2       58.43       52.98      1.77 o 
   1  10   2       24.30       27.12      1.35 o 
   2  10   2       13.53       11.73      1.14 o 
  -2  11   2        0.30        2.17      1.04 o 
  -1  11   2        1.07        0.55      0.72 o 
   0  11   2        6.00        6.19      1.10 o 
   1  11   2       31.09       34.16      2.27 o 
  -5   1   3       29.52       35.16      1.29 o 
  -4   1   3       39.17       35.61      1.01 o 
  -3   1   3        0.71        0.78      0.27 o 
  -2   1   3      110.71      117.12      1.45 o 
  -1   1   3       34.48       41.27      0.62 o 
   0   1   3      313.43      297.87      4.21 o 
   1   1   3     2118.26     2057.21     17.02 o 
   2   1   3      236.66      254.91      2.81 o 
   3   1   3       95.44      100.57      1.69 o 
   4   1   3        2.56        2.04      0.60 o 
   5   1   3        6.16        6.52      1.01 o 
  -5   2   3        6.81        8.39      0.94 o 
  -4   2   3        2.26        2.86      0.49 o 
  -3   2   3        1.13        2.17      0.34 o 
  -2   2   3        0.26        1.75      0.26 o 
  -1   2   3     1075.44     1081.83      8.41 o 
   0   2   3      164.89      175.16      2.17 o 
   1   2   3       69.59       64.63      0.95 o 
   2   2   3      479.78      472.43      4.37 o 
   3   2   3       20.41       19.53      0.97 o 
   4   2   3       11.01       10.80      0.80 o 
   5   2   3       13.13       15.10      1.58 o 
  -5   3   3        1.29        2.94      0.85 o 
  -4   3   3       85.92       87.79      1.65 o 
  -3   3   3      166.86      165.89      2.11 o 
  -2   3   3      320.34      330.54      3.28 o 
  -1   3   3      544.98      572.59      5.06 o 
   0   3   3      144.15      145.26      2.05 o 
   1   3   3      323.80      341.23      3.95 o 
   2   3   3       30.91       33.72      0.81 o 
   3   3   3       55.63       51.68      1.42 o 
   4   3   3       17.05       15.24      0.89 o 
   5   3   3       10.83       13.76      2.61 o 
  -5   4   3        0.23       -0.19      0.69 o 
  -4   4   3       50.09       51.44      1.38 o 
  -3   4   3        5.32        4.58      0.41 o 
  -2   4   3       42.87       44.94      0.85 o 
  -1   4   3        0.09        0.19      0.16 o 
   0   4   3      452.47      476.03      4.67 o 
   1   4   3      190.24      190.71      1.94 o 
   2   4   3      222.53      238.40      2.85 o 
   3   4   3        8.96        8.55      0.61 o 
   4   4   3        1.00        1.45      0.56 o 
   5   4   3       11.00       12.16      2.71 o 
  -4   5   3        5.16        5.59      0.69 o 
  -3   5   3      335.30      327.75      3.97 o 
  -2   5   3       29.52       35.41      0.80 o 
  -1   5   3       33.30       34.18      0.68 o 
   0   5   3        7.37        7.93      0.39 o 
   1   5   3        1.49        0.74      0.41 o 
   2   5   3       11.89       10.02      0.77 o 
   3   5   3       61.67       56.34      1.49 o 
   4   5   3        1.49        1.19      0.62 o 
  -4   6   3       30.42       30.45      1.27 o 
  -3   6   3       84.17       78.02      2.28 o 
  -2   6   3       18.90       18.30      0.70 o 
  -1   6   3       96.24      103.34      1.54 o 
   0   6   3      153.22      147.17      1.90 o 
   1   6   3      137.26      135.75      2.12 o 
   2   6   3       82.68       83.74      1.72 o 
   3   6   3       35.46       37.89      1.30 o 
   4   6   3       30.41       25.24      1.29 o 
  -4   7   3       47.81       54.62      2.01 o 
  -3   7   3        8.24        8.83      0.85 o 
  -2   7   3        0.41        1.26      0.45 o 
  -1   7   3       51.61       56.53      1.30 o 
   0   7   3      251.44      252.80      3.34 o 
   1   7   3       59.26       59.01      1.58 o 
   2   7   3       90.88       88.49      2.16 o 
   3   7   3       19.88       19.18      1.04 o 
   4   7   3        2.82        2.49      1.00 o 
  -4   8   3       14.19       16.66      1.61 o 
  -3   8   3        5.12        3.31      0.76 o 
  -2   8   3       72.62       80.20      2.11 o 
  -1   8   3      703.05      667.05     11.84 o 
   0   8   3      287.03      253.08      4.10 o 
   1   8   3        4.34        3.28      0.60 o 
   2   8   3       22.67       19.93      1.31 o 
   3   8   3       77.51       74.05      3.06 o 
  -3   9   3        1.17        1.53      0.75 o 
  -2   9   3       63.38       67.20      8.64 o 
  -1   9   3      125.79      125.14      3.02 o 
   0   9   3      153.85      136.70      2.80 o 
   1   9   3       86.58       83.74      2.18 o 
   2   9   3        1.88        2.88      0.70 o 
   3   9   3        7.19        7.11      1.04 o 
  -3  10   3       26.15       25.52      2.61 o 
  -2  10   3       10.73        9.54      1.06 o 
  -1  10   3        1.79        0.55      0.65 o 
   0  10   3        4.12        4.54      1.11 o 
   1  10   3       26.75       24.05      1.29 o 
   2  10   3        3.92        3.98      0.87 o 
  -2  11   3        6.04        6.79      1.33 o 
  -1  11   3       20.71       18.92      1.56 o 
   0  11   3        1.29        0.61      0.67 o 
   1  11   3       19.55       18.90      1.96 o 
  -5   0   4        4.27        2.59      1.08 o 
  -4   0   4      174.54      168.15      3.34 o 
  -3   0   4      179.65      174.67      3.06 o 
  -2   0   4      119.99      119.49      2.09 o 
  -1   0   4     1424.38     1346.24     15.93 o 
   0   0   4      415.12      400.87      5.43 o 
   1   0   4       99.29      110.31      1.73 o 
   2   0   4     1272.95     1241.77     15.04 o 
   3   0   4      235.25      240.78     10.10 o 
   4   0   4        0.40        0.80      0.78 o 
   5   0   4        0.27        1.31      1.71 o 
  -5   1   4        0.01        0.76      0.63 o 
  -4   1   4       80.11       82.45      1.54 o 
  -3   1   4        4.78        4.08      0.38 o 
  -2   1   4      118.01      121.65      1.50 o 
  -1   1   4        3.04        2.79      0.20 o 
   0   1   4      899.68      930.96      7.81 o 
   1   1   4      148.70      144.60      1.51 o 
   2   1   4      570.72      547.84      4.99 o 
   3   1   4       45.16       41.13      1.05 o 
   4   1   4        0.79        0.77      0.55 o 
   5   1   4       19.56       26.62      3.01 o 
  -5   2   4       29.67       33.36      1.54 o 
  -4   2   4        0.34        0.86      0.39 o 
  -3   2   4       25.60       26.10      0.78 o 
  -2   2   4       42.85       51.20      0.88 o 
  -1   2   4      827.41      873.71      7.47 o 
   0   2   4      664.08      691.67      5.91 o 
   1   2   4      602.40      597.67      6.00 o 
   2   2   4      875.61      869.36      9.41 o 
   3   2   4        9.25        9.50      0.61 o 
   4   2   4       37.68       34.78      1.35 o 
   5   2   4       20.09       15.47      2.71 o 
  -5   3   4       31.06       29.17      1.79 o 
  -4   3   4       39.17       39.99      1.12 o 
  -3   3   4       70.17       68.05      1.24 o 
  -2   3   4      234.82      225.33      2.44 o 
  -1   3   4      399.09      427.87      3.91 o 
   0   3   4        0.43        0.44      0.22 o 
   1   3   4       40.08       39.59      0.76 o 
   2   3   4        7.46        6.67      0.45 o 
   3   3   4      223.04      219.11      4.07 o 
   4   3   4       43.63       48.09      1.89 o 
   5   3   4        0.27        1.31      2.01 o 
  -5   4   4       15.37       16.47      2.81 o 
  -4   4   4       14.95       14.89      0.80 o 
  -3   4   4      217.27      218.58      3.24 o 
  -2   4   4      382.33      392.77      3.86 o 
  -1   4   4      123.16      144.54      1.62 o 
   0   4   4       49.18       50.06      0.82 o 
   1   4   4        0.09        0.13      0.19 o 
   2   4   4        0.76        0.46      0.33 o 
   3   4   4       24.33       21.89      1.18 o 
   4   4   4        7.53        6.54      0.76 o 
  -4   5   4       37.33       38.01      2.00 o 
  -3   5   4        2.51        2.14      0.33 o 
  -2   5   4       91.75       90.06      1.35 o 
  -1   5   4       16.61       16.80      0.56 o 
   0   5   4       17.45       14.43      0.52 o 
   1   5   4       14.62       11.73      0.69 o 
   2   5   4       68.13       66.79      1.45 o 
   3   5   4        2.81        3.67      0.60 o 
   4   5   4       32.51       35.37      1.48 o 
  -4   6   4       33.43       30.09      1.32 o 
  -3   6   4       42.50       40.60      1.26 o 
  -2   6   4        1.11        1.65      0.32 o 
  -1   6   4      114.18      118.25      1.72 o 
   0   6   4      414.98      431.07      4.50 o 
   1   6   4      233.25      232.86      3.19 o 
   2   6   4       58.95       60.32      1.31 o 
   3   6   4       27.83       28.41      1.70 o 
   4   6   4       14.11       14.06      1.11 o 
  -4   7   4        0.02        0.60      1.17 o 
  -3   7   4        4.12        4.26      1.05 o 
  -2   7   4       38.71       36.34      1.14 o 
  -1   7   4        4.06        4.64      0.50 o 
   0   7   4      772.79      768.92      9.84 o 
   1   7   4      117.52      110.21      2.34 o 
   2   7   4        1.14        1.21      0.59 o 
   3   7   4       20.61       19.44      0.95 o 
   4   7   4        0.58        1.66      1.35 o 
  -4   8   4       19.29       21.80      2.91 o 
  -3   8   4       16.23       20.90      1.28 o 
  -2   8   4        1.11        1.05      0.54 o 
  -1   8   4       20.43       19.52      1.31 o 
   0   8   4      120.06      118.90      2.59 o 
   1   8   4        8.10        8.06      0.79 o 
   2   8   4        0.12       -0.02      0.49 o 
   3   8   4       12.81       11.20      1.10 o 
  -3   9   4       16.19       18.80      4.03 o 
  -2   9   4       57.04       55.89      2.45 o 
  -1   9   4       14.94       15.69      2.02 o 
   0   9   4      194.10      188.12      6.33 o 
   1   9   4       46.06       44.56      2.07 o 
   2   9   4        9.29        7.59      0.91 o 
   3   9   4        2.99        3.81      0.89 o 
  -3  10   4       11.97       12.36      1.91 o 
  -2  10   4        0.24       -0.42      0.59 o 
  -1  10   4       18.07       16.99      1.42 o 
   0  10   4        1.05        0.96      0.72 o 
   1  10   4       61.43       60.15      2.06 o 
   2  10   4       52.32       56.13      2.59 o 
  -2  11   4        1.98        0.80      1.51 o 
  -1  11   4       91.58       95.84      4.52 o 
   0  11   4       26.21       25.69      2.14 o 
   1  11   4       10.11        9.67      1.43 o 
  -5   1   5        7.02        6.18      0.91 o 
  -4   1   5        8.33        6.67      0.73 o 
  -3   1   5        8.22        8.16      0.50 o 
  -2   1   5      105.08      115.22      1.36 o 
  -1   1   5      332.68      375.57      3.41 o 
   0   1   5       48.93       57.12      0.82 o 
   1   1   5      637.32      645.21      5.64 o 
   2   1   5        5.69        8.87      0.55 o 
   3   1   5      419.80      426.82      4.91 o 
   4   1   5       11.98       11.13      0.93 o 
  -5   2   5       81.79       83.05      2.34 o 
  -4   2   5       31.90       31.17      1.61 o 
  -3   2   5      245.17      236.55      2.73 o 
  -2   2   5       23.28       26.95      0.63 o 
  -1   2   5       38.86       38.35      0.62 o 
   0   2   5      156.34      160.43      1.62 o 
   1   2   5       24.86       24.87      0.48 o 
   2   2   5       42.10       38.01      0.88 o 
   3   2   5      463.81      443.42      4.97 o 
   4   2   5      105.52       98.14      2.26 o 
  -5   3   5       35.39       33.38      1.89 o 
  -4   3   5       78.20       74.69      1.88 o 
  -3   3   5        0.95        1.10      0.35 o 
  -2   3   5       86.38       88.95      1.46 o 
  -1   3   5      284.15      312.60      3.10 o 
   0   3   5      951.54     1047.06      8.89 o 
   1   3   5        4.64        4.09      0.32 o 
   2   3   5       85.45       81.86      1.44 o 
   3   3   5      111.48      112.27      1.90 o 
   4   3   5        0.08        0.46      0.58 o 
  -4   4   5       28.62       27.68      1.49 o 
  -3   4   5      122.39      114.47      1.74 o 
  -2   4   5        1.90        1.44      0.28 o 
  -1   4   5      150.38      162.03      1.81 o 
   0   4   5      466.14      519.22      4.67 o 
   1   4   5       78.33       82.22      1.67 o 
   2   4   5       56.25       58.60      1.80 o 
   3   4   5       53.26       53.69      1.29 o 
   4   4   5       33.14       31.89      1.38 o 
  -4   5   5        0.01        0.64      0.69 o 
  -3   5   5      202.17      197.41      2.51 o 
  -2   5   5       96.48      100.97      1.71 o 
  -1   5   5        8.83        6.34      0.45 o 
   0   5   5        3.99        5.30      0.39 o 
   1   5   5      239.09      249.84      3.31 o 
   2   5   5       27.36       33.17      1.06 o 
   3   5   5       34.32       36.16      1.35 o 
   4   5   5        0.28       -0.28      0.65 o 
  -4   6   5       13.45       14.86      1.53 o 
  -3   6   5       93.29       93.38      1.77 o 
  -2   6   5        5.78        6.34      0.50 o 
  -1   6   5      126.63      133.57      1.88 o 
   0   6   5       86.05       87.01      1.66 o 
   1   6   5        8.51        7.42      0.56 o 
   2   6   5        7.38        8.93      0.61 o 
   3   6   5       11.43       10.41      0.92 o 
   4   6   5        9.98       10.06      1.04 o 
  -4   7   5        0.19       -0.90      1.51 o 
  -3   7   5       99.17       94.41      3.10 o 
  -2   7   5      132.03      127.47      2.27 o 
  -1   7   5       36.33       34.81      0.93 o 
   0   7   5       72.25       74.39      1.55 o 
   1   7   5      338.85      344.57      9.29 o 
   2   7   5      100.69       97.91      2.70 o 
   3   7   5        0.01       -0.21      0.53 o 
   4   7   5       21.58       24.11      2.91 o 
  -3   8   5       17.75       17.42      1.60 o 
  -2   8   5        0.33        0.48      0.50 o 
  -1   8   5        0.08       -0.14      0.39 o 
   0   8   5       10.93       11.68      1.06 o 
   1   8   5      409.41      409.28      9.75 o 
   2   8   5       17.26       16.79      1.10 o 
   3   8   5        4.92        4.99      0.88 o 
  -3   9   5        0.11       -0.99      0.99 o 
  -2   9   5       10.88       10.57      1.02 o 
  -1   9   5       16.05       15.17      1.02 o 
   0   9   5       44.23       43.38      2.56 o 
   1   9   5        0.27       -0.76      0.76 o 
   2   9   5       58.18       58.93      1.98 o 
  -2  10   5        3.09        3.14      0.87 o 
  -1  10   5       39.01       37.77      1.60 o 
   0  10   5       50.06       44.85      1.66 o 
   1  10   5        9.54       10.56      1.06 o 
   2  10   5       15.07       13.76      1.20 o 
  -2  11   5       81.83       98.65      4.72 o 
  -1  11   5       10.98       10.26      1.28 o 
   0  11   5        4.67        3.13      1.11 o 
   1  11   5        3.13        2.08      0.78 o 
  -5   0   6      153.88      156.80      5.83 o 
  -4   0   6        0.50        0.00      0.72 o 
  -3   0   6      230.87      211.37      4.61 o 
  -2   0   6       69.88       63.20      1.37 o 
  -1   0   6      495.34      495.53      8.02 o 
   0   0   6       48.29       61.17      2.01 o 
   1   0   6       25.58       22.32      0.74 o 
   2   0   6      293.61      292.61      6.63 o 
   3   0   6      102.44      104.63      2.91 o 
   4   0   6       44.45       47.55      2.76 o 
  -5   1   6        4.67        4.43      0.88 o 
  -4   1   6        4.52        3.72      0.63 o 
  -3   1   6       24.10       25.58      1.60 o 
  -2   1   6      254.69      252.35      2.64 o 
  -1   1   6      182.46      189.56      2.39 o 
   0   1   6     1248.12     1278.70     10.75 o 
   1   1   6       85.68       82.70      1.06 o 
   2   1   6       11.37       10.90      0.52 o 
   3   1   6      112.75      108.83      2.15 o 
   4   1   6      138.79      141.09      4.48 o 
  -5   2   6       86.47       92.91      3.44 o 
  -4   2   6       30.39       31.72      1.32 o 
  -3   2   6       62.62       58.91      2.03 o 
  -2   2   6        0.66        1.05      0.25 o 
  -1   2   6        0.35        0.27      0.16 o 
   0   2   6      647.68      695.39      6.60 o 
   1   2   6      872.86      884.17      7.64 o 
   2   2   6       12.91       13.64      0.60 o 
   3   2   6        0.00        0.09      0.37 o 
   4   2   6      126.88      128.79      2.66 o 
  -4   3   6      317.86      311.19      4.67 o 
  -3   3   6      110.81      108.76      1.91 o 
  -2   3   6       37.04       39.59      0.81 o 
  -1   3   6       39.96       45.84      0.76 o 
   0   3   6        0.78        1.04      0.19 o 
   1   3   6       61.07       67.81      1.14 o 
   2   3   6      197.05      192.05      2.47 o 
   3   3   6       20.34       20.26      0.85 o 
   4   3   6      180.27      179.99      3.27 o 
  -4   4   6       71.47       69.87      1.89 o 
  -3   4   6        1.18        1.00      0.37 o 
  -2   4   6      126.01      123.50      1.63 o 
  -1   4   6      263.02      265.28      2.69 o 
   0   4   6       24.26       20.62      0.55 o 
   1   4   6       45.29       52.31      0.91 o 
   2   4   6        5.93        5.91      0.50 o 
   3   4   6       21.89       23.23      1.05 o 
   4   4   6        0.07        0.24      0.72 o 
  -4   5   6       15.02       15.63      1.56 o 
  -3   5   6       15.82       15.50      1.06 o 
  -2   5   6      445.58      434.59      4.73 o 
  -1   5   6        5.79        6.58      0.44 o 
   0   5   6        0.85        1.02      0.33 o 
   1   5   6      531.84      529.97      6.17 o 
   2   5   6        1.60        1.60      0.45 o 
   3   5   6       13.33       11.93      0.87 o 
   4   5   6       11.95       12.30      1.10 o 
  -4   6   6        0.00       -0.74      0.79 o 
  -3   6   6        1.28        2.12      0.69 o 
  -2   6   6      530.43      520.66      5.58 o 
  -1   6   6      130.89      129.83      1.89 o 
   0   6   6       21.31       21.78      0.88 o 
   1   6   6       60.42       60.70      1.42 o 
   2   6   6      185.60      187.81      3.57 o 
   3   6   6       75.10       73.18      1.88 o 
   4   6   6       11.27       13.96      1.70 o 
  -3   7   6       34.72       31.14      2.61 o 
  -2   7   6       16.78       19.25      1.14 o 
  -1   7   6        0.31        0.01      0.34 o 
   0   7   6       39.69       37.72      1.11 o 
   1   7   6        0.19       -0.10      0.37 o 
   2   7   6       54.30       51.39      1.46 o 
   3   7   6        2.65        2.53      0.82 o 
  -3   8   6        1.89        2.41      1.71 o 
  -2   8   6       14.52       13.22      0.87 o 
  -1   8   6        0.02       -0.30      0.57 o 
   0   8   6        0.01       -0.25      0.40 o 
   1   8   6        4.55        4.37      0.66 o 
   2   8   6       13.82       14.50      1.09 o 
   3   8   6        4.05        5.09      0.83 o 
  -3   9   6        7.44        7.63      2.11 o 
  -2   9   6       20.40       25.12      1.70 o 
  -1   9   6       15.36       14.19      1.02 o 
   0   9   6        1.13       -0.42      0.62 o 
   1   9   6        0.09       -0.28      0.54 o 
   2   9   6       13.85       13.11      2.62 o 
  -2  10   6       60.31       69.92      4.02 o 
  -1  10   6        0.14        0.37      0.62 o 
   0  10   6       44.36       45.39      1.72 o 
   1  10   6       14.66       16.18      1.22 o 
   2  10   6        0.20        0.20      1.51 o 
  -1  11   6        2.56        1.43      0.87 o 
   0  11   6        0.78        0.46      0.76 o 
   1  11   6       31.75       34.16      2.91 o 
  -5   1   7       12.85        7.84      1.63 o 
  -4   1   7      250.88      252.51      4.06 o 
  -3   1   7       61.03       59.44      1.53 o 
  -2   1   7       61.12       60.07      1.35 o 
  -1   1   7       69.21       60.03      1.07 o 
   0   1   7      118.96      126.04      1.40 o 
   1   1   7        2.10        2.12      0.27 o 
   2   1   7      232.42      219.93      2.72 o 
   3   1   7        0.48        0.49      0.48 o 
   4   1   7       33.52       35.46      1.47 o 
  -5   2   7        1.22       -1.31      2.01 o 
  -4   2   7        8.67        8.65      1.26 o 
  -3   2   7       17.88       18.63      0.93 o 
  -2   2   7      198.87      206.48      3.04 o 
  -1   2   7        0.70        2.24      0.21 o 
   0   2   7      292.28      315.03      2.98 o 
   1   2   7      583.97      589.45      5.89 o 
   2   2   7       19.51       21.33      0.73 o 
   3   2   7       67.37       66.55      1.97 o 
   4   2   7       24.41       27.19      1.32 o 
  -4   3   7       19.60       19.46      1.42 o 
  -3   3   7      119.73      117.52      2.29 o 
  -2   3   7       22.92       22.62      0.85 o 
  -1   3   7       68.73       68.94      1.00 o 
   0   3   7        4.44        6.60      0.32 o 
   1   3   7      102.39      106.83      1.56 o 
   2   3   7      208.15      203.69      2.63 o 
   3   3   7       29.97       29.27      1.00 o 
   4   3   7        0.81        1.01      0.65 o 
  -4   4   7       14.55       16.49      1.14 o 
  -3   4   7      167.31      160.16      2.82 o 
  -2   4   7      132.86      127.24      2.21 o 
  -1   4   7       76.39       83.00      1.18 o 
   0   4   7      128.37      137.62      1.83 o 
   1   4   7        3.50        3.33      0.37 o 
   2   4   7       76.24       71.10      1.57 o 
   3   4   7        0.37        0.70      0.55 o 
   4   4   7       29.40       28.53      1.62 o 
  -4   5   7       15.22       19.20      3.01 o 
  -3   5   7        0.94        0.34      0.53 o 
  -2   5   7       76.74       80.74      2.03 o 
  -1   5   7      313.11      311.19      3.49 o 
   0   5   7        4.95        4.46      0.44 o 
   1   5   7        3.11        2.88      0.46 o 
   2   5   7       28.80       29.60      1.05 o 
   3   5   7        0.38        0.60      0.58 o 
   4   5   7       18.12       20.51      1.48 o 
  -4   6   7        0.66        0.56      1.01 o 
  -3   6   7        3.46        3.70      0.77 o 
  -2   6   7       15.30       16.11      1.13 o 
  -1   6   7      511.75      507.53      5.35 o 
   0   6   7        0.15       -0.34      0.34 o 
   1   6   7       83.11       77.86      1.66 o 
   2   6   7      200.49      189.81      2.70 o 
   3   6   7        1.28        1.04      0.65 o 
   4   6   7        2.90        1.11      1.91 o 
  -3   7   7        0.03       -0.52      0.52 o 
  -2   7   7       20.28       21.88      1.18 o 
  -1   7   7      325.00      321.87      4.26 o 
   0   7   7      116.73      118.93      2.13 o 
   1   7   7       59.15       58.78      1.53 o 
   2   7   7        3.37        3.77      0.64 o 
   3   7   7       32.62       32.35      1.24 o 
  -3   8   7        1.57        0.60      1.61 o 
  -2   8   7      110.04      110.57      3.23 o 
  -1   8   7       36.22       39.72      3.28 o 
   0   8   7        2.30        1.52      0.68 o 
   1   8   7      103.07      107.52      3.83 o 
   2   8   7       28.33       28.88      1.41 o 
   3   8   7       14.42       12.99      1.19 o 
  -3   9   7       23.40       24.61      2.71 o 
  -2   9   7       36.27       41.89      3.11 o 
  -1   9   7       91.37       96.63      3.02 o 
   0   9   7       17.85       20.88      1.22 o 
   1   9   7        3.62        4.23      0.85 o 
   2   9   7       27.88       28.72      1.50 o 
  -1  10   7      128.20      144.46      4.05 o 
   0  10   7       61.26       63.57      3.42 o 
   1  10   7        3.48        1.81      0.84 o 
  -1  11   7       10.26       10.68      1.56 o 
   0  11   7       13.89       14.45      1.75 o 
  -4   0   8        4.61        4.58      1.09 o 
  -3   0   8      216.07      206.03      4.68 o 
  -2   0   8        2.45        2.83      0.60 o 
  -1   0   8       86.06       88.85      2.27 o 
   0   0   8      161.85      160.38      2.55 o 
   1   0   8       21.41       25.04      1.05 o 
   2   0   8      332.70      320.29      5.93 o 
   3   0   8      106.61      109.89      3.16 o 
   4   0   8        0.23        0.36      0.92 o 
  -4   1   8        0.01        0.63      0.53 o 
  -3   1   8       17.32       17.61      0.94 o 
  -2   1   8       91.73       83.88      1.71 o 
  -1   1   8      204.26      195.70      2.46 o 
   0   1   8       80.78       83.36      1.09 o 
   1   1   8      536.07      542.56      4.96 o 
   2   1   8       72.85       70.48      1.33 o 
   3   1   8        8.13        7.77      0.75 o 
   4   1   8        7.57        7.99      0.94 o 
  -4   2   8       20.80       20.62      1.21 o 
  -3   2   8      266.89      249.44      3.80 o 
  -2   2   8      282.03      269.92      3.78 o 
  -1   2   8        9.83        8.61      0.62 o 
   0   2   8      187.74      188.10      1.84 o 
   1   2   8        0.54        0.42      0.37 o 
   2   2   8       33.65       31.75      0.90 o 
   3   2   8       63.13       60.06      1.63 o 
   4   2   8       44.90       46.92      2.38 o 
  -4   3   8       96.10      100.70      2.87 o 
  -3   3   8       81.43       78.97      2.50 o 
  -2   3   8       14.77       16.94      0.83 o 
  -1   3   8       31.98       36.34      1.00 o 
   0   3   8       33.81       29.98      1.17 o 
   1   3   8        2.08        1.11      0.34 o 
   2   3   8       37.09       34.85      0.97 o 
   3   3   8        2.11        1.74      0.58 o 
   4   3   8        8.60        7.16      0.95 o 
  -4   4   8        6.69        7.00      0.90 o 
  -3   4   8        0.90        0.91      0.50 o 
  -2   4   8        2.72        1.94      0.45 o 
  -1   4   8      104.96      106.51      2.22 o 
   0   4   8        0.05       -0.15      0.30 o 
   1   4   8        8.70        7.93      0.51 o 
   2   4   8        6.50        6.36      0.65 o 
   3   4   8       85.56       84.29      1.97 o 
   4   4   8        1.13        2.26      0.88 o 
  -4   5   8        0.91        1.40      0.72 o 
  -3   5   8       10.94       11.06      1.04 o 
  -2   5   8        0.66       -0.03      0.54 o 
  -1   5   8      343.38      324.46      4.92 o 
   0   5   8      380.36      384.64      4.75 o 
   1   5   8        0.18        0.13      0.37 o 
   2   5   8      105.29      100.01      2.01 o 
   3   5   8      126.73      129.56      2.56 o 
  -4   6   8       97.13      103.47      5.12 o 
  -3   6   8       17.79       20.68      1.35 o 
  -2   6   8        7.54        6.05      0.88 o 
  -1   6   8       37.95       46.05      1.51 o 
   0   6   8      233.00      231.91      3.32 o 
   1   6   8       47.25       47.00      1.34 o 
   2   6   8      164.01      162.20      3.31 o 
   3   6   8       23.59       22.38      1.22 o 
  -3   7   8        0.78       -0.21      0.73 o 
  -2   7   8        1.83        0.74      0.56 o 
  -1   7   8       20.20       25.41      2.39 o 
   0   7   8      278.91      283.62      3.93 o 
   1   7   8       33.45       32.68      1.52 o 
   2   7   8      103.40       95.50      2.13 o 
   3   7   8        0.01       -0.18      0.63 o 
  -3   8   8       25.06       24.81      2.71 o 
  -2   8   8       13.47       12.49      1.42 o 
  -1   8   8       39.29       35.26      2.61 o 
   0   8   8        0.64        1.45      0.53 o 
   1   8   8       13.79       12.40      0.98 o 
   2   8   8        0.99        1.31      0.72 o 
  -2   9   8        0.80        1.00      1.41 o 
  -1   9   8       20.92       18.28      2.11 o 
   0   9   8      104.07      107.54      3.23 o 
   1   9   8       14.01       13.68      1.10 o 
   2   9   8       21.76       21.34      1.42 o 
  -1  10   8      156.75      182.43      6.63 o 
   0  10   8       18.49       23.23      1.70 o 
   1  10   8        0.13       -0.69      0.69 o 
  -4   1   9       14.71       15.28      1.10 o 
  -3   1   9       69.79       65.84      1.71 o 
  -2   1   9      224.13      211.33      3.21 o 
  -1   1   9       10.17        9.02      0.58 o 
   0   1   9        4.09        4.77      0.48 o 
   1   1   9       17.62       15.78      0.62 o 
   2   1   9       13.09       12.16      0.97 o 
   3   1   9       59.09       55.49      2.10 o 
   4   1   9       19.80       21.28      1.27 o 
  -4   2   9        2.33        3.26      0.64 o 
  -3   2   9      227.77      221.22      3.57 o 
  -2   2   9       14.76       16.75      0.85 o 
  -1   2   9      177.55      171.88      2.60 o 
   0   2   9        8.02        9.96      0.62 o 
   1   2   9       54.43       54.67      1.10 o 
   2   2   9      208.26      214.48      2.79 o 
   3   2   9        2.79        2.51      0.65 o 
   4   2   9        2.29        2.39      0.81 o 
  -4   3   9       15.48       13.37      1.09 o 
  -3   3   9       54.92       54.59      1.58 o 
  -2   3   9       65.98       55.74      1.43 o 
  -1   3   9      176.23      170.38      2.62 o 
   0   3   9       37.83       38.49      1.19 o 
   1   3   9       59.58       63.29      1.22 o 
   2   3   9        7.42       10.56      0.63 o 
   3   3   9       17.20       15.65      1.08 o 
   4   3   9       13.03       12.80      1.29 o 
  -4   4   9        2.64        3.94      0.94 o 
  -3   4   9      148.15      143.58      2.79 o 
  -2   4   9      124.69      116.35      3.71 o 
  -1   4   9        2.55        3.92      0.62 o 
   0   4   9       46.97       46.59      1.77 o 
   1   4   9       99.42       98.09      1.62 o 
   2   4   9        0.91        0.89      0.53 o 
   3   4   9       26.56       27.81      1.21 o 
   4   4   9       10.41       12.05      2.21 o 
  -4   5   9       39.67       43.25      2.01 o 
  -3   5   9       13.98       14.41      1.43 o 
  -2   5   9       13.54       16.74      1.08 o 
  -1   5   9        7.13        3.19      0.62 o 
   0   5   9       55.23       58.66      2.09 o 
   1   5   9       17.81       16.63      0.83 o 
   2   5   9       24.51       24.27      1.08 o 
   3   5   9       75.89       74.19      1.95 o 
  -4   6   9       17.27       13.46      2.31 o 
  -3   6   9        1.00        1.30      0.68 o 
  -2   6   9        3.38        3.23      0.74 o 
  -1   6   9        1.02        0.26      0.60 o 
   0   6   9      220.09      204.79      4.58 o 
   1   6   9      214.76      215.08      3.30 o 
   2   6   9        0.84        0.57      0.52 o 
   3   6   9      112.46      113.97      2.52 o 
  -3   7   9       54.12       56.65      2.16 o 
  -2   7   9       10.78       13.22      1.06 o 
  -1   7   9      145.00      132.51      3.59 o 
   0   7   9        0.47        0.00      0.64 o 
   1   7   9       28.84       28.43      1.18 o 
   2   7   9        1.44        0.99      0.62 o 
   3   7   9       86.31       96.62      4.02 o 
  -3   8   9        0.08        0.90      1.35 o 
  -2   8   9       12.14        9.64      2.01 o 
  -1   8   9        5.06        6.13      1.61 o 
   0   8   9       53.92       53.98      3.06 o 
   1   8   9      100.22      107.39      2.34 o 
   2   8   9       17.38       18.36      1.18 o 
  -2   9   9       46.88       46.41      3.52 o 
  -1   9   9        1.41        1.11      1.31 o 
   0   9   9       90.19      100.66      4.52 o 
   1   9   9       12.13       15.32      1.42 o 
   2   9   9       22.98       25.96      2.00 o 
  -1  10   9        1.28        1.41      1.71 o 
   0  10   9       19.79       20.39      2.51 o 
   1  10   9       17.13       16.37      2.21 o 
  -4   0  10       14.87       16.45      1.63 o 
  -3   0  10      120.98      114.58      3.77 o 
  -2   0  10      149.21      143.07      2.90 o 
  -1   0  10      279.45      270.79      5.29 o 
   0   0  10      472.31      448.59     10.75 o 
   1   0  10        8.40        8.94      1.66 o 
   2   0  10        2.10        1.19      0.74 o 
   3   0  10      109.55      102.89      3.20 o 
   4   0  10       21.09       16.65      1.77 o 
  -4   1  10       27.23       24.85      3.09 o 
  -3   1  10        1.84        2.62      0.52 o 
  -2   1  10      193.37      192.87      3.65 o 
  -1   1  10      312.22      288.24      3.92 o 
   0   1  10       17.10       16.38      0.75 o 
   1   1  10       14.90       16.45      0.93 o 
   2   1  10       45.88       46.56      1.33 o 
   3   1  10       69.53       74.71      2.18 o 
   4   1  10       12.88       13.54      1.83 o 
  -4   2  10       24.61       25.25      1.91 o 
  -3   2  10       81.43       74.65      1.88 o 
  -2   2  10      435.28      412.87      5.42 o 
  -1   2  10       58.26       53.08      1.31 o 
   0   2  10       19.89       17.79      0.68 o 
   1   2  10       97.02      104.93      2.29 o 
   2   2  10       60.09       61.83      1.61 o 
   3   2  10       11.36       10.54      0.90 o 
   4   2  10        0.48        0.15      1.00 o 
  -4   3  10       23.70       20.77      1.49 o 
  -3   3  10       73.60       67.24      1.83 o 
  -2   3  10      346.02      311.70      4.41 o 
  -1   3  10        8.08        9.12      0.91 o 
   0   3  10       81.49       78.48      2.15 o 
   1   3  10        6.62        4.52      0.88 o 
   2   3  10       56.86       53.53      1.27 o 
   3   3  10       13.82       13.92      1.45 o 
  -4   4  10       16.97       18.08      1.51 o 
  -3   4  10        0.71        1.70      0.67 o 
  -2   4  10        4.85        4.00      0.71 o 
  -1   4  10       26.40       23.87      1.26 o 
   0   4  10       35.10       31.68      2.11 o 
   1   4  10        2.02        3.10      0.87 o 
   2   4  10        4.41        4.32      0.68 o 
   3   4  10       35.42       37.37      1.72 o 
  -4   5  10       12.66       18.18      2.71 o 
  -3   5  10       44.51       46.44      1.91 o 
  -2   5  10       24.09       23.49      1.31 o 
  -1   5  10        8.91        7.65      1.61 o 
   0   5  10       10.32        5.74      0.92 o 
   1   5  10      173.88      166.72      5.63 o 
   2   5  10       64.48       62.15      1.69 o 
   3   5  10        0.01       -0.09      0.72 o 
  -3   6  10       42.19       53.41      2.92 o 
  -2   6  10       22.80       23.53      1.35 o 
  -1   6  10        5.34        5.94      0.99 o 
   0   6  10      287.60      264.69      7.38 o 
   1   6  10        3.15        3.89      1.01 o 
   2   6  10        0.09        0.13      0.55 o 
   3   6  10        6.85        8.06      1.03 o 
  -3   7  10        0.09        0.49      0.90 o 
  -2   7  10        3.85        2.98      0.99 o 
  -1   7  10       48.93       41.77      1.99 o 
   0   7  10       50.87       64.39      2.46 o 
   1   7  10        1.51        1.08      0.89 o 
   2   7  10       48.10       45.97      1.78 o 
   3   7  10        4.88        4.52      2.41 o 
  -3   8  10        3.34        4.32      1.56 o 
  -2   8  10        9.34        9.84      2.11 o 
  -1   8  10        1.68        2.63      0.92 o 
   0   8  10       20.67       21.36      1.63 o 
   1   8  10       22.91       22.74      1.80 o 
   2   8  10        0.00       -0.20      0.73 o 
  -2   9  10        1.31        0.40      1.81 o 
  -1   9  10        0.02        0.10      1.41 o 
   0   9  10       43.61       43.90      3.11 o 
   1   9  10        0.17       -1.00      1.41 o 
  -4   1  11        8.84        6.98      0.90 o 
  -3   1  11        7.13        9.04      0.85 o 
  -2   1  11      223.09      199.74      3.22 o 
  -1   1  11      513.93      493.24      5.44 o 
   0   1  11      196.37      193.62      2.92 o 
   1   1  11       93.99       99.14      2.28 o 
   2   1  11        7.15        6.80      1.07 o 
   3   1  11        0.84        0.74      0.67 o 
  -4   2  11       33.36       34.91      1.64 o 
  -3   2  11       58.15       53.76      2.22 o 
  -2   2  11      145.28      134.87      2.53 o 
  -1   2  11      354.78      336.86      7.18 o 
   0   2  11      197.09      178.79      3.24 o 
   1   2  11        0.95        1.93      0.67 o 
   2   2  11        0.71        0.46      1.00 o 
   3   2  11        0.30        1.20      0.74 o 
  -4   3  11        4.10        4.21      0.84 o 
  -3   3  11       14.01       15.57      1.08 o 
  -2   3  11       35.50       29.18      1.17 o 
  -1   3  11      125.27      120.09      2.22 o 
   0   3  11        3.41        3.71      0.62 o 
   1   3  11        6.53        4.28      0.77 o 
   2   3  11       47.15       43.78      1.99 o 
   3   3  11       14.16       14.13      1.34 o 
  -3   4  11        9.42       10.25      1.13 o 
  -2   4  11       76.86       69.98      3.73 o 
  -1   4  11       23.24       18.25      1.12 o 
   0   4  11        7.10        8.68      1.10 o 
   1   4  11        0.65       -0.23      0.82 o 
   2   4  11       24.87       24.60      1.63 o 
   3   4  11       69.96       71.09      2.60 o 
  -3   5  11        6.10        7.10      1.08 o 
  -2   5  11        0.93        1.91      0.75 o 
  -1   5  11       46.02       46.97      2.09 o 
   0   5  11        0.02        0.00      0.71 o 
   1   5  11       90.63       86.65      5.17 o 
   2   5  11       16.48       17.47      2.36 o 
   3   5  11        0.03        0.54      1.17 o 
  -3   6  11        0.06       -0.20      0.97 o 
  -2   6  11       40.22       45.70      2.39 o 
  -1   6  11        4.24        3.99      0.92 o 
   0   6  11        1.06       -0.36      0.70 o 
   1   6  11        5.57        5.87      1.16 o 
   2   6  11       31.09       30.94      1.97 o 
   3   6  11        0.49        1.04      0.79 o 
  -3   7  11       24.56       28.67      2.85 o 
  -2   7  11       26.22       29.59      2.02 o 
  -1   7  11        1.98        0.22      0.95 o 
   0   7  11       12.18       10.86      1.28 o 
   1   7  11      133.60      140.10      4.06 o 
   2   7  11        1.98        2.09      1.71 o 
  -2   8  11        8.37        9.44      2.31 o 
  -1   8  11        1.09        1.58      1.56 o 
   0   8  11       15.89       11.93      1.42 o 
   1   8  11      282.47      303.82      8.39 o 
   2   8  11        4.92        5.32      2.51 o 
  -4   0  12        4.39        5.04      1.37 o 
  -3   0  12        5.06        6.54      1.01 o 
  -2   0  12       37.58       37.52      1.52 o 
  -1   0  12      363.18      356.02      6.85 o 
   0   0  12      259.79      251.05      5.10 o 
   1   0  12      313.30      329.90      9.64 o 
   2   0  12       20.39       16.88      2.01 o 
   3   0  12       16.10       10.35      1.91 o 
  -4   1  12       24.47       23.00      1.99 o 
  -3   1  12      110.29      106.99      2.43 o 
  -2   1  12        0.52        0.91      0.48 o 
  -1   1  12       71.96       66.02      2.31 o 
   0   1  12      177.60      163.90      3.00 o 
   1   1  12       49.78       44.07      2.13 o 
   2   1  12       35.33       39.52      2.06 o 
   3   1  12        0.83        1.56      0.99 o 
  -4   2  12        9.09        7.94      2.11 o 
  -3   2  12       16.12       14.40      1.08 o 
  -2   2  12       23.95       22.48      1.10 o 
  -1   2  12       19.38       17.58      1.19 o 
   0   2  12      313.75      304.27      6.25 o 
   1   2  12        6.16        5.90      0.88 o 
   2   2  12       14.76       16.55      1.45 o 
   3   2  12       40.43       37.57      2.13 o 
  -4   3  12        0.46        0.40      1.41 o 
  -3   3  12       25.97       28.63      1.37 o 
  -2   3  12       25.83       21.93      1.09 o 
  -1   3  12      378.11      347.62      4.76 o 
   0   3  12        0.38        1.81      0.78 o 
   1   3  12       11.30        7.42      1.16 o 
   2   3  12        0.07       -0.20      1.21 o 
   3   3  12       33.34       27.73      2.81 o 
  -3   4  12        5.55        6.23      1.35 o 
  -2   4  12        0.98        0.99      0.60 o 
  -1   4  12      105.06       96.95      3.09 o 
   0   4  12        0.20       -0.29      1.31 o 
   1   4  12        3.70        3.41      1.01 o 
   2   4  12        1.75        1.21      1.07 o 
  -3   5  12       39.12       52.25      4.95 o 
  -2   5  12       35.09       34.90      3.99 o 
  -1   5  12        1.04        1.88      0.81 o 
   0   5  12        6.78        4.51      0.99 o 
   1   5  12        0.20       -0.55      0.85 o 
   2   5  12        0.92        0.61      1.03 o 
  -3   6  12       14.59       17.52      3.21 o 
  -2   6  12       21.54       23.19      3.26 o 
  -1   6  12        2.32        1.33      0.89 o 
   0   6  12        8.87        9.26      2.16 o 
   1   6  12       83.10       82.46      3.03 o 
   2   6  12       50.75       47.93      7.28 o 
  -2   7  12       28.35       30.87      2.17 o 
  -1   7  12        3.63        2.51      1.41 o 
   0   7  12        2.51        2.33      1.11 o 
   1   7  12        3.03        1.95      1.81 o 
   2   7  12      208.58      231.02      5.75 o 
  -2   8  12        2.52        2.41      1.51 o 
  -1   8  12        0.01        1.07      0.89 o 
   0   8  12        0.21       -0.46      0.99 o 
   1   8  12       12.52       15.57      2.51 o 
  -3   1  13        5.50        6.19      0.83 o 
  -2   1  13       27.93       30.40      2.29 o 
  -1   1  13       21.14       18.95      1.05 o 
   0   1  13       95.39       96.78      2.35 o 
   1   1  13       63.80       64.42      2.91 o 
   2   1  13       52.27       49.49      2.42 o 
   3   1  13        0.09        0.21      1.10 o 
  -3   2  13        6.38        5.21      0.84 o 
  -2   2  13      118.89      115.70      2.76 o 
  -1   2  13        7.06        9.01      0.77 o 
   0   2  13      178.65      167.42      3.34 o 
   1   2  13       22.39       15.48      1.81 o 
   2   2  13        2.78        0.85      1.06 o 
  -3   3  13       16.40       18.87      1.29 o 
  -2   3  13        4.05        4.30      0.81 o 
  -1   3  13       22.23       21.57      1.81 o 
   0   3  13        9.94        8.94      2.16 o 
   1   3  13       54.94       58.90      2.50 o 
   2   3  13        1.07        0.30      1.51 o 
  -3   4  13       56.04       54.54      2.26 o 
  -2   4  13       17.20       18.02      1.33 o 
  -1   4  13       15.67       16.40      1.49 o 
   0   4  13       69.61       67.52      2.55 o 
   1   4  13       17.17       24.90      1.79 o 
   2   4  13        1.19       -0.60      1.51 o 
  -3   5  13       67.14       68.21      4.42 o 
  -2   5  13        6.62        4.06      1.09 o 
  -1   5  13        3.83        4.64      1.10 o 
   0   5  13      104.60      112.60      3.44 o 
   1   5  13        1.59        0.37      1.81 o 
   2   5  13        5.95        4.44      1.37 o 
  -2   6  13       54.78       72.93      3.09 o 
  -1   6  13       12.32       10.91      1.42 o 
   0   6  13       18.68       16.93      1.81 o 
   1   6  13       21.47       19.58      1.70 o 
   2   6  13        7.91       11.15      2.31 o 
  -2   7  13        0.16        1.71      1.51 o 
  -1   7  13        3.35        2.13      1.01 o 
   0   7  13        0.69        0.65      1.07 o 
   1   7  13        0.57        1.88      1.17 o 
  -1   8  13      149.34      167.46      6.93 o 
   0   8  13       23.28       23.10      2.81 o 
  -3   0  14        1.15        1.16      0.87 o 
  -2   0  14        1.28        0.88      0.82 o 
  -1   0  14      211.25      198.58      6.13 o 
   0   0  14      288.22      295.84      8.84 o 
   1   0  14      207.73      228.14      7.94 o 
   2   0  14        3.27        0.90      1.71 o 
  -3   1  14       22.70       24.50      1.35 o 
  -2   1  14       23.63       23.07      1.20 o 
  -1   1  14        6.77        5.58      0.69 o 
   0   1  14       41.29       44.27      1.64 o 
   1   1  14       47.46       45.64      3.11 o 
   2   1  14       27.01       26.76      2.06 o 
  -3   2  14        5.63        4.78      0.88 o 
  -2   2  14       10.23       11.30      0.96 o 
  -1   2  14        0.94        1.11      0.67 o 
   0   2  14       39.42       36.60      1.56 o 
   1   2  14        0.77       -0.92      1.00 o 
   2   2  14        2.80        2.53      1.66 o 
  -3   3  14       36.90       40.56      2.03 o 
  -2   3  14       95.28      100.20      2.78 o 
  -1   3  14        7.67        5.64      1.17 o 
   0   3  14        3.06        5.64      1.10 o 
   1   3  14       21.23       17.70      1.70 o 
   2   3  14        1.51        0.10      1.61 o 
  -3   4  14       99.09      104.17      5.42 o 
  -2   4  14       49.24       51.54      4.72 o 
  -1   4  14       12.80       13.87      1.49 o 
   0   4  14        1.45        0.90      0.89 o 
   1   4  14       35.24       33.78      2.12 o 
   2   4  14       51.86       53.34      4.22 o 
  -2   5  14       16.89       18.33      1.77 o 
  -1   5  14        2.54        4.75      1.20 o 
   0   5  14       52.53       54.22      2.51 o 
   1   5  14       39.52       37.10      3.01 o 
  -1   6  14       18.10       21.12      1.84 o 
   0   6  14        4.18        6.28      1.34 o 
   1   6  14        8.42       10.95      1.56 o 
  -1   7  14      104.49      133.41      6.13 o 
   0   7  14       69.86       80.57      4.72 o 
  -3   1  15       25.99       25.82      2.61 o 
  -2   1  15        3.11        2.25      0.68 o 
  -1   1  15       36.84       41.97      1.50 o 
   0   1  15       38.14       33.09      1.88 o 
   1   1  15      278.20      295.40      6.71 o 
   2   1  15       85.07       94.87      3.65 o 
  -3   2  15        2.84        6.13      1.91 o 
  -2   2  15        7.61        7.49      0.91 o 
  -1   2  15        2.64        1.66      0.75 o 
   0   2  15       20.88       21.16      1.53 o 
   1   2  15        6.62        6.43      2.01 o 
   2   2  15       19.69       22.20      2.91 o 
  -2   3  15        6.22        6.09      1.13 o 
  -1   3  15       23.28       23.65      1.88 o 
   0   3  15       17.98       20.26      1.70 o 
   1   3  15        0.05        0.10      1.41 o 
  -2   4  15       29.69       30.61      3.97 o 
  -1   4  15       94.23      103.73      3.62 o 
   0   4  15       10.28       12.07      1.49 o 
   1   4  15        2.13        3.14      1.26 o 
  -1   5  15        1.76        1.37      1.06 o 
   0   5  15        9.55       12.86      1.63 o 
   1   5  15        4.34        4.82      2.21 o 
  -2   0  16       89.32       98.30      3.48 o 
  -1   0  16       22.83       28.77      1.97 o 
   0   0  16       37.26       38.58      3.01 o 
   1   0  16        0.17       -0.30      1.41 o 
  -2   1  16        0.59        0.34      0.61 o 
  -1   1  16        4.79        5.89      0.98 o 
   0   1  16        4.20        4.72      1.14 o 
   1   1  16       50.43       50.10      4.62 o 
  -2   2  16        0.86        1.47      1.41 o 
  -1   2  16        1.59        0.36      0.87 o 
   0   2  16       56.43       64.09      4.02 o 
   1   2  16        9.03       10.65      2.21 o 
  -1   3  16       87.67      100.56      5.12 o 
   0   3  16       21.58       22.46      1.91 o 
  -1   4  16       56.32       58.26      4.12 o 
   0   4  16        9.07        7.53      2.31 o 
  -2   1  17        0.17        1.41      2.21 o 
  -1   1  17       28.44       30.68      1.77 o 
   0   1  17       48.07       43.20      3.42 o 
   1   1  17       19.95       23.31      2.81 o 
  -1   2  17       14.63       19.69      3.01 o 
                                                 
